# Supplementary material for: Comparative Mortality and Adaptation of a Smurf Assay in Two Species of Tenebrionid Beetles Exposed to Bacillus thuringiensis
Source: Insects. 2020 Apr 24;11(4):261. doi: 10.3390/insects11040261 (PMC7240575; doi:10.3390/insects11040261)
Supplement: Supplementary file 1 [file insects-11-00261-s001.zip]

Archive with 3 entries (3 files):
- Tenebrios.csv
- Triboliums.csv
- Zanchi et al. Supplement Figures S1 and S2.pdf
